# Supplementary material for: Differential Gene Expression in Human Hippocampus With Aging
Source: Aging Cell. 2026 Mar 26;25(4):e70459. doi: 10.1111/acel.70459 (PMC13140639; doi:10.1111/acel.70459)
Supplement: Supplementary file 3 — Table S4: acel70459‐sup‐0003‐Table4.xlsx. [file ACEL-25-e70459-s002.xlsx]

## Sheet: Hoja1
Correlation (p<0.001)						DEG (p<0,05; FC>2)
Gene.Symbol	corcoef	pvalues	adjFDR	ID	Public.Gene.IDs	Gene Symbol	old Avg (log2)	young Avg (log2)	Fold Change	P-val	FDR P-val		3 common elements in "DEG" and "Correlation":	Correl coef	p-value (pearson)	FC	p-value (DEG)
ANKRD18B	0.837027	5.26033e-05	0.311219	TC0900006986.hg.1	NM_001244752; ENST00000290943; ENST00000357927; ENST00000426460; ENST00000465094; ENST00000474881; ENST00000484634; ENST00000496561; ENST00000605687; OTTHUMT00000052084; OTTHUMT00000313729; OTTHUMT00000313730; OTTHUMT00000314913; OTTHUMT00000314914; OTTHUMT00000314915; OTTHUMT00000314916; OTTHUMT00000469499	APCDD1	8.2995	9.3678	-2.09695	0.00367432	0.999595		ANKRD18B	0.837027	5.26033e-05	2.45499	0.000960484
BOD1L2	-0.755028	0.000721576	0.394674	TC1800007392.hg.1	NM_001257964; ENST00000585477; OTTHUMT00000449763	MRAP2	12.3527	10.2403	4.32385	0.00865165	0.999595		CHI3L1	0.758851	0.000653555	2.27464	0.00240393
C8orf58	0.774779	0.000424196	0.355368	TC0800012281.hg.1	NM_001013842; NM_001198827; NM_173686; ENST00000289989; ENST00000409586; ENST00000453427; ENST00000475994; ENST00000495957; ENST00000614574; ENST00000615223; BC012750; OTTHUMT00000334183; OTTHUMT00000334184; OTTHUMT00000334185; OTTHUMT00000334186; OTTHUMT00000334199	AKR1C1	7.28707	8.5067	-2.32886	0.0387385	0.999595		CCDC84	0.768452	0.000505649	2.05952	0.025501
CCDC84	0.763035	0.000585259	0.358647	TSUnmapped00000045.hg.1	ENST00000625528	ANKRD18B	8.60371	7.30799	2.45499	0.000960484	0.999595
CCDC84	0.768452	0.000505649	0.355368	TSUnmapped00000246.hg.1	ENST00000627452	ANKRD19P	8.87857	7.73925	2.20278	0.00101849	0.999595
CHI3L1	0.758851	0.000653555	0.37885	TC0100016983.hg.1	NM_001276; ENST00000255409; ENST00000404436; ENST00000472064; ENST00000473185; ENST00000478742; BC008568; BC038354; BC039132; OTTHUMT00000100265; OTTHUMT00000100266; OTTHUMT00000100267; OTTHUMT00000100268; OTTHUMT00000101315	ANKRD30B	7.69445	5.95312	3.34345	0.00668232	0.999595
CSRP1	0.780886	0.000356143	0.355368	TC0100016917.hg.1	NM_001193570; NM_001193571; NM_001193572; NM_004078; ENST00000340006; ENST00000367306; ENST00000458271; ENST00000471596; ENST00000481851; ENST00000524951; ENST00000526256; ENST00000526317; ENST00000526723; ENST00000527573; ENST00000527662; ENST00000529975; ENST00000530120; ENST00000531916; ENST00000532313; ENST00000532460; ENST00000533188; ENST00000533402; ENST00000533432; BC032493; OTTHUMT000000…	BZW1	8.89475	9.9654	-2.10038	0.020989	0.999595
DNAJC25	-0.77772	0.0003902	0.355368	TC0900012159.hg.1	NM_001015882; NR_037148; ENST00000313525; ENST00000447096; ENST00000463589; BC048318; OTTHUMT00000053645; OTTHUMT00000156218; OTTHUMT00000347854; uc004bfl.3	BEST1	7.81843	6.6065	2.31647	0.0443704	0.999595
DTYMK	0.768506	0.000504913	0.355368	TC0200016369.hg.1	NM_001165031; NM_012145; NR_033255; ENST00000305784; ENST00000400770; ENST00000420144; ENST00000432348; ENST00000445261; ENST00000464603; ENST00000493095; BC001827; BC147006; BC147010; BC171902; OTTHUMT00000257266; OTTHUMT00000322959; OTTHUMT00000322960; OTTHUMT00000322961; OTTHUMT00000322962; OTTHUMT00000322963; OTTHUMT00000322965	CAPN3	13.2331	11.3543	3.67765	0.0315941	0.999595
ENTPD2	0.797466	0.000215302	0.355368	TC0900012029.hg.1	NM_001246; NM_203468; ENST00000312665; ENST00000355097; ENST00000460614; ENST00000469106; BC035738; OTTHUMT00000055169; OTTHUMT00000055170; OTTHUMT00000055171; OTTHUMT00000055172	FAM45A	8.47674	6.91374	2.95467	0.0328973	0.999595
EXOC7	0.754816	0.000725503	0.394674	TC1700011785.hg.1	hsa_circ_0092355	CREM	9.00777	10.4594	-2.73512	0.0197966	0.999595
FAM101A	-0.776937	0.000399016	0.355368	TC1200012725.hg.1	NM_181709; BC141805; OTTHUMT00000400391; OTTHUMT00000400393; OTTHUMT00000400394; uc001uge.2	CES4A	11.2408	9.92359	2.49184	0.0344158	0.999595
FASTKD3	0.799148	0.000204075	0.355368	TC0500010019.hg.1	NM_024091; NR_036553; NR_073608; ENST00000264669; ENST00000282110; ENST00000504695; ENST00000507036; ENST00000507572; ENST00000511261; ENST00000513577; ENST00000513658; BC113563; OTTHUMT00000253673; OTTHUMT00000366313; OTTHUMT00000366314; OTTHUMT00000366315; OTTHUMT00000366316; OTTHUMT00000366317; OTTHUMT00000366318; OTTHUMT00000366319	CDON	7.18574	8.21819	-2.0455	0.00879608	0.999595
FCRL2	0.799929	0.000199024	0.355368	TC0100016051.hg.1	NM_001159488; NM_030764; NR_125358; ENST00000361516; ENST00000368178; ENST00000368181; ENST00000462774; ENST00000469986; BC129836; OTTHUMT00000051408; OTTHUMT00000051409; OTTHUMT00000051410; OTTHUMT00000051411; OTTHUMT00000352447	CERCAM	13.8862	11.9877	3.72839	0.00904567	0.999595
FUZ	0.76862	0.000503332	0.355368	TC1900012001.hg.1	NM_001171937; NM_025129; NR_033269; ENST00000313777; ENST00000377092; ENST00000525130; ENST00000525370; ENST00000525800; ENST00000526435; ENST00000526575; ENST00000527111; ENST00000527585; ENST00000527973; ENST00000528043; ENST00000528094; ENST00000529634; ENST00000531017; ENST00000533418; ENST00000534008; ENST00000534138; BC004445; BC010092; BC016793; OTTHUMT00000393981; OTTHUMT00000393982; OTTH…	TMEM167A	7.8785	6.58826	2.44568	0.00248829	0.999595
GATM	0.79796	0.000211955	0.355368	TC1500010864.hg.1	NM_001482; ENST00000396659; ENST00000558118; ENST00000558163; ENST00000558336; ENST00000558362; ENST00000558537; ENST00000558916; ENST00000559885; ENST00000561376; BC004141; OTTHUMT00000254220; OTTHUMT00000416531; OTTHUMT00000416532; OTTHUMT00000416533; OTTHUMT00000416534; OTTHUMT00000416535; OTTHUMT00000416536; OTTHUMT00000416538; OTTHUMT00000416539	CHI3L1	9.14568	7.96004	2.27464	0.00240393	0.999595
HDAC6	0.754252	0.000736058	0.394674	TC0X00009629.hg.1	hsa_circ_0001920	CHI3L2	8.97431	7.04774	3.8015	0.0102524	0.999595
HOOK2	0.766985	0.000526276	0.355368	TC1900011891.hg.1	NM_001100176; NM_013312; ENST00000264827; ENST00000397668; ENST00000586188; ENST00000586284; ENST00000586710; ENST00000586719; ENST00000587178; ENST00000587964; ENST00000588052; ENST00000589134; ENST00000589398; ENST00000589400; ENST00000589915; ENST00000589965; ENST00000590839; ENST00000591251; ENST00000591641; ENST00000591839; ENST00000592079; ENST00000592259; ENST00000592512; ENST00000592808; …	CHRNA6	5.36143	6.40638	-2.0633	0.00753944	0.999595
HYOU1	-0.764691	0.000559904	0.355368	TSUnmapped00000322.hg.1	ENST00000629679	COL24A1	9.0694	7.4798	3.00966	0.0141559	0.999595
HYOU1	-0.834557	5.80415e-05	0.311219	TSUnmapped00000383.hg.1	ENST00000630070	DLGAP1	8.90333	7.71455	2.2796	0.024606	0.999595
LILRA5	-0.764689	0.000559937	0.355368	TC1900008848.hg.1	hsa_circ_0000956	DCHS1	5.72236	6.76907	-2.06581	0.00731947	0.999595
MACF1; KIAA0754	0.780986	0.000355109	0.355368	TC0100007898.hg.1	NM_012090; NM_015038; OTTHUMT00000020986; OTTHUMT00000020987; OTTHUMT00000020988; OTTHUMT00000020989; OTTHUMT00000020990; OTTHUMT00000020991; OTTHUMT00000020992; OTTHUMT00000020993; OTTHUMT00000020994; OTTHUMT00000022993; OTTHUMT00000022994; OTTHUMT00000022995; OTTHUMT00000022996; OTTHUMT00000022997; OTTHUMT00000022998; OTTHUMT00000022999; OTTHUMT00000023000; OTTHUMT00000023001; OTTHUMT0000002300…	ARPP21	7.84293	6.70094	2.20685	0.0259188	0.999595
NKX1-1	0.752843	0.000762992	0.399138	TC0400009735.hg.1	NM_001290079; ENST00000422806; OTTHUMT00000359457	EFEMP2	7.54996	8.74663	-2.29212	0.0324648	0.999595
NPDC1	0.764463	0.00056334	0.355368	TC0900012291.hg.1	NM_015392; ENST00000371600; ENST00000371601; ENST00000472668; ENST00000485589; ENST00000488145; ENST00000496498; BC004217; OTTHUMT00000055182; OTTHUMT00000055183; OTTHUMT00000055184; OTTHUMT00000055185; OTTHUMT00000055186; OTTHUMT00000055187	GPR63	6.36874	5.2306	2.20098	0.00385335	0.999595
NR0B1	-0.799474	0.000201953	0.355368	TC0X00009321.hg.1	NM_000475; ENST00000378963; ENST00000378970; BC011564; OTTHUMT00000056161; OTTHUMT00000056162	EPHX1	10.7756	12.2636	-2.80496	0.0389621	0.999595
OR2A42; OR2A1	-0.822279	9.25417e-05	0.330806	TC0700012907.hg.1	NM_001001802; NM_001005287; ENST00000391496; OTTHUMT00000349968; uc011kub.2	CCDC84	7.19536	6.15305	2.05952	0.025501	0.999595
PEMT	0.776489	0.00040414	0.355368	TC1700009939.hg.1	NM_001267551; NM_001267552; NM_007169; NM_148172; NM_148173; ENST00000255389; ENST00000395781; ENST00000395782; ENST00000395783; ENST00000421096; ENST00000435340; ENST00000461404; ENST00000472446; ENST00000477595; ENST00000484838; ENST00000490392; ENST00000580147; ENST00000582268; BC000557; BC050593; OTTHUMT00000131656; OTTHUMT00000131657; OTTHUMT00000131658; OTTHUMT00000131659; OTTHUMT0000013166…	EYA1	9.05084	10.5158	-2.76052	0.000468686	0.999595
PKDREJ	0.79278	0.000249332	0.355368	TC2200009014.hg.1	NM_006071; ENST00000253255; OTTHUMT00000318466	KCNAB1	8.78238	7.77868	2.00514	0.0235941	0.999595
PNLDC1	-0.745226	0.000922877	0.439863	TC0600010061.hg.1	NM_001271862; NM_173516; ENST00000275275; ENST00000392167; ENST00000609334; ENST00000609658; ENST00000610041; ENST00000610048; ENST00000610273; BC112246; OTTHUMT00000042924; OTTHUMT00000286401; OTTHUMT00000471757; OTTHUMT00000471758; OTTHUMT00000471759; OTTHUMT00000471760	ZBTB10	7.01717	8.02961	-2.01733	0.0238646	0.999595
PQLC3	0.745988	0.000905744	0.439863	TC0200006715.hg.1	NM_001282710; NM_001282711; NM_001282712; NM_152391; NR_104231; ENST00000295083; ENST00000402361; ENST00000428481; ENST00000441908; ENST00000445402; ENST00000445921; ENST00000464700; ENST00000476787; ENST00000487471; ENST00000496444; BC027625; OTTHUMT00000239266; OTTHUMT00000323591; OTTHUMT00000323592; OTTHUMT00000323594; OTTHUMT00000323595; OTTHUMT00000324051; OTTHUMT00000324052; OTTHUMT00000324…	FAR2P1	7.25802	6.03791	2.32964	0.0101324	0.999595
RAD23B	-0.840815	4.50969e-05	0.311219	TC0900008345.hg.1	NM_001244713; NM_001244724; NM_002874; ENST00000358015; ENST00000416373; ENST00000419616; ENST00000442587; ENST00000457811; BC020973; OTTHUMT00000053548; OTTHUMT00000053549; OTTHUMT00000053550; OTTHUMT00000053551	FBXO32	8.78176	9.79943	-2.02465	0.00526296	0.999595
RASGEF1B	0.836179	5.4421e-05	0.311219	TC0400012938.hg.1	NM_001300735; NM_001300736; NM_152545; ENST00000264400; ENST00000335927; ENST00000436139; ENST00000504863; ENST00000507538; ENST00000509081; ENST00000514889; ENST00000613784; BC121003; BC121004; OTTHUMT00000362830; OTTHUMT00000362831; OTTHUMT00000362832; OTTHUMT00000362833; OTTHUMT00000362834; OTTHUMT00000362835; OTTHUMT00000362844	FUNDC2	9.80882	10.9293	-2.17422	0.0272446	0.999595
REC8	0.741939	0.000999888	0.449636	TC1400006723.hg.1	NM_001048205; NM_005132; ENST00000557806; ENST00000558191; ENST00000558381; ENST00000559797; ENST00000559939; ENST00000560032; ENST00000560501; ENST00000560823; ENST00000611366; ENST00000619111; ENST00000619284; ENST00000619469; ENST00000620473; BC004159; BC010887; OTTHUMT00000415889; OTTHUMT00000415911; OTTHUMT00000415912; OTTHUMT00000415913; OTTHUMT00000415914; OTTHUMT00000415915; OTTHUMT000004…	FYCO1	7.0823	8.13062	-2.06812	0.00316413	0.999595
RRAGC	0.766722	0.000530044	0.355368	TC0100007876.hg.1	hsa_circ_0000056	GRK4	6.63453	7.71436	-2.11379	0.00931216	0.999595
SLC35B2; MIR4647	0.764915	0.000556537	0.355368	TC0600011912.hg.1	NM_001286509; NM_001286510; NM_001286511; NM_001286512; NM_001286513; NM_001286517; NM_001286519; NM_001286520; NM_178148; NR_039790; ENST00000393810; ENST00000393812; ENST00000495706; ENST00000537814; ENST00000538577; ENST00000583964; ENST00000615337; ENST00000619636; BC024288; OTTHUMT00000040723; OTTHUMT00000040724; OTTHUMT00000040725; uc021yzy.1	GJB6	10.3312	11.5768	-2.37112	0.0122023	0.999595
SLC48A1	0.782847	0.000336316	0.355368	TC1200012622.hg.1	NM_017842; ENST00000442218; ENST00000442892; ENST00000461620; ENST00000476104; ENST00000551301; BC026344; BC065033; OTTHUMT00000346966; OTTHUMT00000346967; OTTHUMT00000346969; OTTHUMT00000346970; OTTHUMT00000405508	GRIA4	15.1077	13.8468	2.3964	0.0322588	0.999595
SMPD4	0.822287	9.25165e-05	0.330806	TC0200014250.hg.1	NM_001171083; NM_017751; NM_017951; NR_033230; NR_033231; NR_033232; ENST00000351288; ENST00000409031; ENST00000412570; ENST00000430682; ENST00000431183; ENST00000433118; ENST00000435455; ENST00000439029; ENST00000439886; ENST00000441135; ENST00000449159; ENST00000451542; ENST00000454468; ENST00000455548; ENST00000457039; ENST00000461187; ENST00000473720; ENST00000482171; ENST00000491128; ENST000…	GPCPD1	5.98491	7.01853	-2.04715	0.00913469	0.999595
ST3GAL4	-0.771904	0.000459746	0.355368	TC1100009453.hg.1	NM_001254757; NM_001254758; NM_001254759; NM_006278; ENST00000227495; ENST00000356132; ENST00000392669; ENST00000444328; ENST00000449406; ENST00000524834; ENST00000524860; ENST00000526311; ENST00000526727; ENST00000526756; ENST00000528605; ENST00000528858; ENST00000530591; ENST00000531217; ENST00000532243; ENST00000533826; ENST00000534083; ENST00000534452; ENST00000534457; ENST00000534733; BC0106…	HLF	9.10182	10.1868	-2.12131	0.0388244	0.999595
SURF4	-0.768974	0.000498483	0.355368	TSUnmapped00000489.hg.1	ENST00000629510	HSD11B1	8.4527	7.24757	2.3056	0.0159163	0.999595
TCF4	0.798187	0.000210428	0.355368	TC1800008750.hg.1	NM_001083962; NM_001243226; NM_001243227; NM_001243228; NM_001243230; NM_001243231; NM_001243232; NM_001243233; NM_001243234; NM_001243235; NM_001243236; NM_001306207; NM_001306208; NM_003199; ENST00000354452; ENST00000356073; ENST00000398339; ENST00000457482; ENST00000537578; ENST00000537856; ENST00000540999; ENST00000543082; ENST00000544241; ENST00000561831; ENST00000561992; ENST00000562030; EN…	IFT81	7.08062	8.16343	-2.11816	0.0128145	0.999595
TMEM240	-0.74924	0.000835511	0.416745	TC0100012485.hg.1	NM_001114748; ENST00000378733; ENST00000425828; ENST00000624426; BC147018; BC147020; OTTHUMT00000100391; OTTHUMT00000479294	KLF5	6.05584	7.14103	-2.12166	0.0189689	0.999595
TMEM246	-0.751498	0.000789425	0.403133	TC0900011035.hg.1	NM_001303107; NM_001303108; NM_032342; ENST00000374847; ENST00000374848; ENST00000374851; ENST00000482920; BC006115; BC033550; OTTHUMT00000053442; OTTHUMT00000053443; OTTHUMT00000053444; OTTHUMT00000053445	LGI3	8.19465	7.16429	2.04253	0.0489584	0.999595
TNFRSF17	0.760645	0.000623516	0.371477	TC1600006940.hg.1	NM_001192; ENST00000053243; ENST00000396495; ENST00000562385; BC058291; OTTHUMT00000252062; OTTHUMT00000421523; OTTHUMT00000421524; uc002dbv.3	GRK4	6.40099	7.47994	-2.11249	0.000357019	0.999595
TPRG1	0.795511	0.000229	0.355368	TC0300013915.hg.1	NM_198485; ENST00000345063; ENST00000425670; ENST00000456832; ENST00000481307; ENST00000485836; ENST00000493725; BC101550; BC101552; OTTHUMT00000343931; OTTHUMT00000343934; OTTHUMT00000343936; OTTHUMT00000343937; OTTHUMT00000343938; OTTHUMT00000343939	LPAR3	6.97966	8.19231	-2.31763	0.0192852	0.999595
VPS8	0.772291	0.000454828	0.355368	TC0300009726.hg.1	VPS8.veAug10-unspliced	MDGA2	6.1417	7.17451	-2.04601	0.0360437	0.999595
ZBED3	0.765275	0.000551179	0.355368	TC0500013331.hg.1	NM_032367; ENST00000505685; ENST00000511587; BC007239; OTTHUMT00000369058; OTTHUMT00000369059	MPP6	10.5225	12.2709	-3.35986	0.00704278	0.999595
						MS4A6A	9.19916	7.7602	2.71125	0.0163874	0.999595
						MTIF2	6.29372	7.4066	-2.16277	0.0284975	0.999595
						MOG	9.39768	7.75674	3.1187	0.0466456	0.999595
						HIST1H2BD	8.3842	9.48392	-2.14312	0.011253	0.999595
						DGCR6; LOC102724770	8.47464	9.57738	-2.14763	0.0481451	0.999595
						NNAT	7.97105	9.70521	-3.32686	0.0415416	0.999595
						NIPAL2	8.11822	9.36825	-2.37845	0.0467862	0.999595
						OSR1	5.44761	6.56763	-2.17349	0.00331227	0.999595
						PDE1C	12.521	11.105	2.66851	0.0422842	0.999595
						PLEKHH1	15.0365	12.9755	4.1726	0.0235686	0.999595
						KCNJ13	7.85032	8.99777	-2.21521	0.0255395	0.999595
						POMGNT2	7.5436	8.70022	-2.22935	0.0385422	0.999595
						PPP1R1B	8.26314	9.84516	-2.99389	0.0148025	0.999595
						RAD21; MIR3610	6.80892	7.89246	-2.11923	0.000986497	0.999595
						RAP1B	7.77615	9.29798	-2.87155	0.00569446	0.999595
						SPTLC3	6.12105	7.35511	-2.35228	0.00851339	0.999595
						SPINT2	7.6536	8.72406	-2.10011	0.0160881	0.999595
						SERPINA3	10.9247	8.06609	7.25335	0.00567608	0.999595
						SERPINF1	9.36061	10.4446	-2.11994	0.026647	0.999595
						ZIC1	8.88257	10.369	-2.80198	0.0305942	0.999595
						SLC22A8	4.81692	6.4591	-3.12136	0.0296457	0.999595
						SLC26A2	6.57853	7.59578	-2.02406	0.00357791	0.999595
						SLC47A1	7.10429	9.56168	-5.49222	0.0200695	0.999595
						SSTR2	6.13682	7.49297	-2.56	0.0120284	0.999595
						SWI5	4.85791	5.87414	-2.02263	0.00228903	0.999595
						TSPAN18	7.43887	10.5794	-8.81855	0.00858723	0.999595
						THSD4	4.09675	5.11749	-2.02895	0.0122332	0.999595
						ZNF419	9.4906	8.35966	2.19001	0.0205514	0.999595
